# Supplementary material for: Pd2.28(1)Zn10.37(1)Al0.35(1), a ternary γ-brass-type structure
Source: Acta Crystallogr Sect E Struct Rep Online. 2010 Jan 13;66(Pt 2):i5. doi: 10.1107/S1600536810000723 (PMC2979901; doi:10.1107/S1600536810000723)
Supplement: Supplementary file 1 [file e-66-000i5-sup1.cif]

##############################################################################
###                                                                        ###
###        Electronic paper (Acta Crystallographica Section E)             ###
###                                                                        ###
##############################################################################
#                                                                            #
# This CIF contains the data in a paper accepted for publication in Acta     #
# Crystallographica Section E. It conforms to the requirements of Notes      #
# for Authors for Section E, and has been peer reviewed under the auspices   #
# of the IUCr Commission on Journals.                                        #
#                                                                            #
# Full details of the Crystallographic Information File format               #
# are given in the paper "The Crystallographic Information File (CIF):       #
# a New Standard Archive File for Crystallography" by S. R. Hall, F. H.      #
# Allen and I. D. Brown [Acta Cryst. (1991), A47, 655-685].                  #
#                                                                            #
# The current version of the core CIF dictionary is obtainable from          #
# ftp://ftp.iucr.org/pub/cif_core.dic. The current version number is 2.4.    #
#                                                                            #
# Software is freely available for graphical display of the structure(s) in  #
# this CIF.  For information consult the CIF home page http://www.iucr.org/  #
# cif/home.html                                                              #
#                                                                            #
# This file may be used for bona fide research purposes within the           #
# scientific community so long as proper attribution is given to the journal # 
# article from which it was obtained.                                        #
#                                                                            #
##############################################################################
                                             
data_I
_audit_creation_method     SHELXL-97
_chemical_name_systematic
;
palladium zinc aluminium (2.28/10.37/0.35)
;
_chemical_name_common     'palladium zinc aluminum'
_chemical_formula_moiety     ?
_chemical_formula_sum     'Al0.35 Pd2.28 Zn10.37'
_chemical_formula_iupac     'Pd2.28 Zn10.37 Al0.35'
_chemical_formula_weight     929.56
_chemical_melting_point     'not measured'
_symmetry_cell_setting     cubic
_symmetry_space_group_name_H-M     'I -4 3 m'
_symmetry_space_group_name_hall     'I -4 2 3'
loop_
    _symmetry_equiv_pos_as_xyz
    'x, y, z'
    '-x, -y, z'
    '-x, y, -z'
    'x, -y, -z'
    'z, x, y'
    'z, -x, -y'
    '-z, -x, y'
    '-z, x, -y'
    'y, z, x'
    '-y, z, -x'
    'y, -z, -x'
    '-y, -z, x'
    'y, x, z'
    '-y, -x, z'
    'y, -x, -z'
    '-y, x, -z'
    'x, z, y'
    '-x, z, -y'
    '-x, -z, y'
    'x, -z, -y'
    'z, y, x'
    'z, -y, -x'
    '-z, y, -x'
    '-z, -y, x'
    'x+1/2, y+1/2, z+1/2'
    '-x+1/2, -y+1/2, z+1/2'
    '-x+1/2, y+1/2, -z+1/2'
    'x+1/2, -y+1/2, -z+1/2'
    'z+1/2, x+1/2, y+1/2'
    'z+1/2, -x+1/2, -y+1/2'
    '-z+1/2, -x+1/2, y+1/2'
    '-z+1/2, x+1/2, -y+1/2'
    'y+1/2, z+1/2, x+1/2'
    '-y+1/2, z+1/2, -x+1/2'
    'y+1/2, -z+1/2, -x+1/2'
    '-y+1/2, -z+1/2, x+1/2'
    'y+1/2, x+1/2, z+1/2'
    '-y+1/2, -x+1/2, z+1/2'
    'y+1/2, -x+1/2, -z+1/2'
    '-y+1/2, x+1/2, -z+1/2'
    'x+1/2, z+1/2, y+1/2'
    '-x+1/2, z+1/2, -y+1/2'
    '-x+1/2, -z+1/2, y+1/2'
    'x+1/2, -z+1/2, -y+1/2'
    'z+1/2, y+1/2, x+1/2'
    'z+1/2, -y+1/2, -x+1/2'
    '-z+1/2, y+1/2, -x+1/2'
    '-z+1/2, -y+1/2, x+1/2'
_cell_length_a     9.1079(11)
_cell_length_b     9.1079(11)
_cell_length_c     9.1079(11)
_cell_angle_alpha     90.00
_cell_angle_beta     90.00
_cell_angle_gamma     90.00
_cell_volume     755.54(16)
_cell_formula_units_Z     4
_cell_measurement_reflns_used     2000
_cell_measurement_theta_min     3.15
_cell_measurement_theta_max     34.8
_cell_measurement_temperature     293(2)
_exptl_crystal_description     rectangular
_exptl_crystal_colour     silver
_exptl_crystal_size_max     0.12
_exptl_crystal_size_mid     0.06
_exptl_crystal_size_min     0.03
_exptl_crystal_density_diffrn     8.172
_exptl_crystal_density_meas     ?
_exptl_crystal_density_method     'not measured'
_exptl_crystal_F_000     1681
_exptl_absorpt_coefficient_mu     37.464
_exptl_absorpt_correction_type     numerical
_exptl_absorpt_process_details     '(X-SHAPE and X-RED; Stoe & Cie, 2005)'
_exptl_absorpt_correction_T_min     0.0543
_exptl_absorpt_correction_T_max     0.4652
_exptl_special_details
;
;
_diffrn_ambient_temperature     293(2)
_diffrn_radiation_type     MoK\a
_diffrn_radiation_wavelength     0.71073
_diffrn_radiation_source     'fine-focus sealed tube'
_diffrn_radiation_monochromator     graphite
_diffrn_measurement_device_type     Stoe/IPDS-II
_diffrn_measurement_method     '\f and \w scans'
_diffrn_detector_area_resol_mean     ?
_diffrn_reflns_number     11243
_diffrn_reflns_av_R_equivalents     0.0691
_diffrn_reflns_av_sigmaI/netI     0.0175
_diffrn_reflns_theta_min     3.16
_diffrn_reflns_theta_max     34.80
_diffrn_reflns_theta_full     34.80
_diffrn_measured_fraction_theta_max     1.000
_diffrn_measured_fraction_theta_full     1.000
_diffrn_reflns_limit_h_min     -14
_diffrn_reflns_limit_h_max     14
_diffrn_reflns_limit_k_min     -14
_diffrn_reflns_limit_k_max     13
_diffrn_reflns_limit_l_min     -14
_diffrn_reflns_limit_l_max     14
_refine_special_details
;
Refinement of <i>F</i>^2^ against ALL reflections. The weighted <i>R</i>-factor
<i>wR</i> and goodness of fit <i>S</i> are based on <i>F</i>^2^, conventional
<i>R</i>-factors <i>R</i> are based on <i>F</i>, with <i>F</i> set to zero for
negative <i>F</i>^2^. The threshold expression of <i>F</i>^2^ >
\s(<i>F</i>^2^) is used only for calculating <i>R</i>-factors(gt) <i>etc</i>.
and is not relevant to the choice of reflections for refinement.
<i>R</i>-factors based on <i>F</i>^2^ are statistically about twice as large
as those based on <i>F</i>, and <i>R</i>- factors based on ALL data will be
even larger.
;
_reflns_number_total     339
_reflns_number_gt     337
_reflns_threshold_expression     'I>2\s(I)'
_refine_ls_structure_factor_coef     Fsqd
_refine_ls_matrix_type     full
_refine_ls_R_factor_all     0.0276
_refine_ls_R_factor_gt     0.0273
_refine_ls_wR_factor_gt     0.0682
_refine_ls_wR_factor_ref     0.0683
_refine_ls_goodness_of_fit_ref     1.023
_refine_ls_restrained_S_all     1.023
_refine_ls_number_reflns     339
_refine_ls_number_parameters     22
_refine_ls_number_restraints     0
_refine_ls_hydrogen_treatment     .
_refine_ls_weighting_scheme     calc
_refine_ls_weighting_details
        'calc w=1/[\s^2^(Fo^2^)+(0.0249P)^2^+32.9721P] where P=(Fo^2^+2Fc^2^)/3'
_atom_sites_solution_hydrogens     .
_atom_sites_solution_primary     direct
_atom_sites_solution_secondary     difmap
_refine_ls_shift/su_max     0.000
_refine_ls_shift/su_mean     0.000
_refine_diff_density_max     1.045
_refine_diff_density_min     -1.186
_refine_ls_extinction_method     'SHELXL97 (Sheldrick, 2008)'
_refine_ls_extinction_coef     0.00118(16)
_refine_ls_extinction_expression
                                  'Fc^*^=kFc[1+0.001xFc^2^\l^3^/sin(2\q)]^-1/4^'
_refine_ls_abs_structure_details     'Flack (1983)'
_refine_ls_abs_structure_Flack     0.04(4)
loop_
    _atom_type_symbol
    _atom_type_description
    _atom_type_scat_dispersion_real
    _atom_type_scat_dispersion_imag
    _atom_type_scat_source
    'Al' 'Al' 0.0645 0.0514
                         'International Tables Vol C Tables 4.2.6.8 and 6.1.1.4'
    'Zn' 'Zn' 0.2839 1.4301
                         'International Tables Vol C Tables 4.2.6.8 and 6.1.1.4'
    'Pd' 'Pd' -0.9988 1.0072
                         'International Tables Vol C Tables 4.2.6.8 and 6.1.1.4'
_computing_data_collection     'X-AREA (Stoe & Cie, 2009)'
_computing_cell_refinement     'X-AREA (Stoe & Cie, 2009)'
_computing_data_reduction     'X-AREA (Stoe & Cie, 2009)'
_computing_structure_solution     'SHELXS97 (Sheldrick, 2008)'
_computing_structure_refinement     'SHELXL97 (Sheldrick, 2008)'
_computing_molecular_graphics     'DIAMOND (Brandenburg, 2009)'
_computing_publication_material     'SHELXTL (Sheldrick, 2008)'
loop_
    _atom_site_type_symbol
    _atom_site_label
    _atom_site_fract_x
    _atom_site_fract_y
    _atom_site_fract_z
    _atom_site_U_iso_or_equiv
    _atom_site_adp_type
    _atom_site_calc_flag
    _atom_site_refinement_flags
    _atom_site_occupancy
    _atom_site_disorder_assembly
    _atom_site_disorder_group
    Pd Pd1 0.32674(6) 0.32674(6) 0.32674(6) 0.0101(3) Uani d S 1 . .
    Zn Zn1 0.10828(12) 0.10828(12) 0.10828(12) 0.0139(5) Uani d SP 0.924(17) . .
    Al Al1 0.10828(12) 0.10828(12) 0.10828(12) 0.0139(5) Uani d SP 0.076(17) . .
    Zn Zn2 0.35776(15) 0.0000 0.0000 0.0135(5) Uani d SP 0.91(3) . .
    Pd Pd2 0.35776(15) 0.0000 0.0000 0.0135(5) Uani d SP 0.09(3) . .
    Zn Zn3 0.31076(9) 0.31076(9) 0.03932(12) 0.0162(3) Uani d SP 0.966(13) . .
    Al Al3 0.31076(9) 0.31076(9) 0.03932(12) 0.0162(3) Uani d SP 0.034(13) . .
loop_
    _atom_site_aniso_label
    _atom_site_aniso_U_11
    _atom_site_aniso_U_22
    _atom_site_aniso_U_33
    _atom_site_aniso_U_12
    _atom_site_aniso_U_13
    _atom_site_aniso_U_23
    Pd1 0.0101(3) 0.0101(3) 0.0101(3) 0.0007(2) 0.0007(2) 0.0007(2)
    Zn1 0.0139(5) 0.0139(5) 0.0139(5) 0.0029(4) 0.0029(4) 0.0029(4)
    Al1 0.0139(5) 0.0139(5) 0.0139(5) 0.0029(4) 0.0029(4) 0.0029(4)
    Zn2 0.0124(7) 0.0140(6) 0.0140(6) 0.000 0.000 0.0034(5)
    Pd2 0.0124(7) 0.0140(6) 0.0140(6) 0.000 0.000 0.0034(5)
    Zn3 0.0177(4) 0.0177(4) 0.0132(5) -0.0026(3) -0.0028(2) -0.0028(2)
    Al3 0.0177(4) 0.0177(4) 0.0132(5) -0.0026(3) -0.0028(2) -0.0028(2)
_geom_special_details
;
All e.s.d.'s (except the e.s.d. in the dihedral angle between two l.s. planes)
are estimated using the full covariance matrix. The cell e.s.d.'s are taken
into account individually in the estimation of e.s.d.'s in distances, angles
and torsion angles; correlations between e.s.d.'s in cell parameters are only
used when they are defined by crystal symmetry. An approximate (isotropic)
treatment of cell e.s.d.'s is used for estimating e.s.d.'s involving l.s.
planes.
;
loop_
    _geom_bond_atom_site_label_1
    _geom_bond_atom_site_label_2
    _geom_bond_site_symmetry_2
    _geom_bond_distance
    _geom_bond_publ_flag
    Pd1 Al3 34 2.6240(11) ?
    Pd1 Zn3 34 2.6240(11) ?
    Pd1 Al3 30 2.6240(11) ?
    Pd1 Al3 26 2.6240(11) ?
    Pd1 Zn3 30 2.6240(11) ?
    Pd1 Zn3 26 2.6240(11) ?
    Pd1 Al3 5 2.6259(12) ?
    Pd1 Zn3 5 2.6259(12) ?
    Pd1 Al3 9 2.6259(12) ?
    Pd1 Zn3 9 2.6259(12) ?
    Pd1 Zn3 . 2.6259(12) ?
    Zn1 Zn2 . 2.6662(12) ?
    Zn1 Pd2 9 2.6662(12) ?
    Zn1 Pd2 5 2.6662(12) ?
    Zn1 Zn2 9 2.6662(12) ?
    Zn1 Zn2 5 2.6662(12) ?
    Zn1 Al3 9 2.6826(17) ?
    Zn1 Al3 5 2.6826(17) ?
    Zn1 Zn3 9 2.6826(17) ?
    Zn1 Zn3 5 2.6826(17) ?
    Zn1 Zn3 . 2.6826(17) ?
    Zn2 Pd2 2_655 2.591(3) ?
    Zn2 Zn2 2_655 2.591(3) ?
    Zn2 Al3 31_554 2.6115(12) ?
    Zn2 Zn3 31_554 2.6115(12) ?
    Zn2 Al3 32_545 2.6115(12) ?
    Zn2 Zn3 32_545 2.6115(12) ?
    Zn2 Zn1 4 2.6662(12) ?
    Zn2 Al1 4 2.6662(12) ?
    Zn2 Pd1 26_554 2.7936(9) ?
    Zn2 Pd1 27_545 2.7936(9) ?
    Zn3 Pd2 34 2.6115(12) ?
    Zn3 Zn2 34 2.6115(12) ?
    Zn3 Pd1 26_554 2.6240(11) ?
    Zn3 Al3 36_554 2.7245(6) ?
    Zn3 Al3 31_554 2.7245(6) ?
    Zn3 Zn3 36_554 2.7245(6) ?
    Zn3 Zn3 31_554 2.7245(6) ?
    Zn3 Al3 34 2.7245(6) ?
    Zn3 Al3 30 2.7245(6) ?
loop_
    _geom_angle_atom_site_label_1
    _geom_angle_atom_site_label_2
    _geom_angle_atom_site_label_3
    _geom_angle_site_symmetry_1
    _geom_angle_site_symmetry_3
    _geom_angle
    _geom_angle_publ_flag
    Al3 Pd1 Zn3 34 34 0.00(6) ?
    Al3 Pd1 Al3 34 30 118.459(14) ?
    Zn3 Pd1 Al3 34 30 118.459(14) ?
    Al3 Pd1 Al3 34 26 118.459(14) ?
    Zn3 Pd1 Al3 34 26 118.459(14) ?
    Al3 Pd1 Al3 30 26 118.459(14) ?
    Al3 Pd1 Zn3 34 30 118.459(14) ?
    Zn3 Pd1 Zn3 34 30 118.459(14) ?
    Al3 Pd1 Zn3 30 30 0.00(6) ?
    Al3 Pd1 Zn3 26 30 118.459(14) ?
    Al3 Pd1 Zn3 34 26 118.459(14) ?
    Zn3 Pd1 Zn3 34 26 118.459(14) ?
    Al3 Pd1 Zn3 30 26 118.459(14) ?
    Al3 Pd1 Zn3 26 26 0.00(6) ?
    Zn3 Pd1 Zn3 30 26 118.459(14) ?
    Al3 Pd1 Al3 34 5 62.53(3) ?
    Zn3 Pd1 Al3 34 5 62.53(3) ?
    Al3 Pd1 Al3 30 5 133.05(4) ?
    Al3 Pd1 Al3 26 5 62.53(3) ?
    Zn3 Pd1 Al3 30 5 133.05(4) ?
    Zn3 Pd1 Al3 26 5 62.53(3) ?
    Al3 Pd1 Zn3 34 5 62.53(3) ?
    Zn3 Pd1 Zn3 34 5 62.53(3) ?
    Al3 Pd1 Zn3 30 5 133.05(4) ?
    Al3 Pd1 Zn3 26 5 62.53(3) ?
    Zn3 Pd1 Zn3 30 5 133.05(4) ?
    Zn3 Pd1 Zn3 26 5 62.53(3) ?
    Al3 Pd1 Zn3 5 5 0.00(7) ?
    Al3 Pd1 Al3 34 9 133.05(4) ?
    Zn3 Pd1 Al3 34 9 133.05(4) ?
    Al3 Pd1 Al3 30 9 62.53(3) ?
    Al3 Pd1 Al3 26 9 62.53(3) ?
    Zn3 Pd1 Al3 30 9 62.53(3) ?
    Zn3 Pd1 Al3 26 9 62.53(3) ?
    Al3 Pd1 Al3 5 9 83.48(4) ?
    Zn3 Pd1 Al3 5 9 83.48(4) ?
    Al3 Pd1 Zn3 34 9 133.05(4) ?
    Zn3 Pd1 Zn3 34 9 133.05(4) ?
    Al3 Pd1 Zn3 30 9 62.53(3) ?
    Al3 Pd1 Zn3 26 9 62.53(3) ?
    Zn3 Pd1 Zn3 30 9 62.53(3) ?
    Zn3 Pd1 Zn3 26 9 62.53(3) ?
    Al3 Pd1 Zn3 5 9 83.48(4) ?
    Zn3 Pd1 Zn3 5 9 83.48(4) ?
    Al3 Pd1 Zn3 9 9 0.00(7) ?
    Al3 Pd1 Zn3 34 . 62.53(3) ?
    Zn3 Pd1 Zn3 34 . 62.53(3) ?
    Al3 Pd1 Zn3 30 . 62.53(3) ?
    Al3 Pd1 Zn3 26 . 133.05(4) ?
    Zn3 Pd1 Zn3 30 . 62.53(3) ?
    Zn3 Pd1 Zn3 26 . 133.05(4) ?
    Al3 Pd1 Zn3 5 . 83.48(4) ?
    Zn3 Pd1 Zn3 5 . 83.48(4) ?
    Al3 Pd1 Zn3 9 . 83.48(4) ?
    Zn3 Pd1 Zn3 9 . 83.48(4) ?
    Zn2 Zn1 Pd2 . 9 119.582(10) ?
    Zn2 Zn1 Pd2 . 5 119.582(10) ?
    Pd2 Zn1 Pd2 9 5 119.582(10) ?
    Zn2 Zn1 Zn2 . 9 119.582(10) ?
    Pd2 Zn1 Zn2 9 9 0.0 ?
    Pd2 Zn1 Zn2 5 9 119.582(10) ?
    Zn2 Zn1 Zn2 . 5 119.582(10) ?
    Pd2 Zn1 Zn2 9 5 119.582(10) ?
    Pd2 Zn1 Zn2 5 5 0.0 ?
    Zn2 Zn1 Zn2 9 5 119.582(10) ?
    Zn2 Zn1 Al3 . 9 65.28(2) ?
    Pd2 Zn1 Al3 9 9 65.28(2) ?
    Pd2 Zn1 Al3 5 9 135.08(8) ?
    Zn2 Zn1 Al3 9 9 65.28(2) ?
    Zn2 Zn1 Al3 5 9 135.08(8) ?
    Zn2 Zn1 Al3 . 5 135.08(8) ?
    Pd2 Zn1 Al3 9 5 65.28(2) ?
    Pd2 Zn1 Al3 5 5 65.28(2) ?
    Zn2 Zn1 Al3 9 5 65.28(2) ?
    Zn2 Zn1 Al3 5 5 65.28(2) ?
    Al3 Zn1 Al3 9 5 81.33(6) ?
    Zn2 Zn1 Zn3 . 9 65.28(2) ?
    Pd2 Zn1 Zn3 9 9 65.28(2) ?
    Pd2 Zn1 Zn3 5 9 135.08(8) ?
    Zn2 Zn1 Zn3 9 9 65.28(2) ?
    Zn2 Zn1 Zn3 5 9 135.08(8) ?
    Al3 Zn1 Zn3 9 9 0.00(6) ?
    Al3 Zn1 Zn3 5 9 81.33(6) ?
    Zn2 Zn1 Zn3 . 5 135.08(8) ?
    Pd2 Zn1 Zn3 9 5 65.28(2) ?
    Pd2 Zn1 Zn3 5 5 65.28(2) ?
    Zn2 Zn1 Zn3 9 5 65.28(2) ?
    Zn2 Zn1 Zn3 5 5 65.28(2) ?
    Al3 Zn1 Zn3 9 5 81.33(6) ?
    Al3 Zn1 Zn3 5 5 0.00(6) ?
    Zn3 Zn1 Zn3 9 5 81.33(6) ?
    Zn2 Zn1 Zn3 . . 65.28(2) ?
    Pd2 Zn1 Zn3 9 . 135.08(8) ?
    Pd2 Zn1 Zn3 5 . 65.28(2) ?
    Zn2 Zn1 Zn3 9 . 135.08(8) ?
    Zn2 Zn1 Zn3 5 . 65.28(2) ?
    Al3 Zn1 Zn3 9 . 81.33(6) ?
    Al3 Zn1 Zn3 5 . 81.33(6) ?
    Zn3 Zn1 Zn3 9 . 81.33(6) ?
    Zn3 Zn1 Zn3 5 . 81.33(6) ?
    Pd2 Zn2 Zn2 2_655 2_655 0.0 ?
    Pd2 Zn2 Al3 2_655 31_554 68.97(4) ?
    Zn2 Zn2 Al3 2_655 31_554 68.97(4) ?
    Pd2 Zn2 Zn3 2_655 31_554 68.97(4) ?
    Zn2 Zn2 Zn3 2_655 31_554 68.97(4) ?
    Al3 Zn2 Zn3 31_554 31_554 0.00(5) ?
    Pd2 Zn2 Al3 2_655 32_545 68.97(4) ?
    Zn2 Zn2 Al3 2_655 32_545 68.97(4) ?
    Al3 Zn2 Al3 31_554 32_545 137.93(7) ?
    Zn3 Zn2 Al3 31_554 32_545 137.93(7) ?
    Pd2 Zn2 Zn3 2_655 32_545 68.97(4) ?
    Zn2 Zn2 Zn3 2_655 32_545 68.97(4) ?
    Al3 Zn2 Zn3 31_554 32_545 137.93(7) ?
    Zn3 Zn2 Zn3 31_554 32_545 137.93(7) ?
    Al3 Zn2 Zn3 32_545 32_545 0.00(3) ?
    Pd2 Zn2 Zn1 2_655 . 148.46(4) ?
    Zn2 Zn2 Zn1 2_655 . 148.46(4) ?
    Al3 Zn2 Zn1 31_554 . 107.81(3) ?
    Zn3 Zn2 Zn1 31_554 . 107.81(3) ?
    Al3 Zn2 Zn1 32_545 . 107.81(3) ?
    Zn3 Zn2 Zn1 32_545 . 107.81(3) ?
    Pd2 Zn2 Zn1 2_655 4 148.46(4) ?
    Zn2 Zn2 Zn1 2_655 4 148.46(4) ?
    Al3 Zn2 Zn1 31_554 4 107.81(3) ?
    Zn3 Zn2 Zn1 31_554 4 107.81(3) ?
    Al3 Zn2 Zn1 32_545 4 107.81(3) ?
    Zn3 Zn2 Zn1 32_545 4 107.81(3) ?
    Zn1 Zn2 Zn1 . 4 63.08(9) ?
    Pd2 Zn2 Al1 2_655 4 148.46(4) ?
    Zn2 Zn2 Al1 2_655 4 148.46(4) ?
    Al3 Zn2 Al1 31_554 4 107.81(3) ?
    Zn3 Zn2 Al1 31_554 4 107.81(3) ?
    Al3 Zn2 Al1 32_545 4 107.81(3) ?
    Zn3 Zn2 Al1 32_545 4 107.81(3) ?
    Zn1 Zn2 Al1 . 4 63.08(9) ?
    Zn1 Zn2 Al1 4 4 0.00(6) ?
    Pd2 Zn2 Pd1 2_655 26_554 126.98(3) ?
    Zn2 Zn2 Pd1 2_655 26_554 126.98(3) ?
    Al3 Zn2 Pd1 31_554 26_554 58.01(3) ?
    Zn3 Zn2 Pd1 31_554 26_554 58.01(3) ?
    Al3 Zn2 Pd1 32_545 26_554 164.05(6) ?
    Zn3 Zn2 Pd1 32_545 26_554 164.05(6) ?
    Zn1 Zn2 Pd1 . 26_554 59.16(3) ?
    Zn1 Zn2 Pd1 4 26_554 59.16(3) ?
    Al1 Zn2 Pd1 4 26_554 59.16(3) ?
    Pd2 Zn2 Pd1 2_655 27_545 126.98(3) ?
    Zn2 Zn2 Pd1 2_655 27_545 126.98(3) ?
    Al3 Zn2 Pd1 31_554 27_545 164.05(6) ?
    Zn3 Zn2 Pd1 31_554 27_545 164.05(6) ?
    Al3 Zn2 Pd1 32_545 27_545 58.01(3) ?
    Zn3 Zn2 Pd1 32_545 27_545 58.01(3) ?
    Zn1 Zn2 Pd1 . 27_545 59.16(3) ?
    Zn1 Zn2 Pd1 4 27_545 59.16(3) ?
    Al1 Zn2 Pd1 4 27_545 59.16(3) ?
    Pd1 Zn2 Pd1 26_554 27_545 106.04(6) ?
    Pd2 Zn3 Zn2 34 34 0.00(5) ?
    Pd2 Zn3 Pd1 34 26_554 153.49(6) ?
    Zn2 Zn3 Pd1 34 26_554 153.49(6) ?
    Pd2 Zn3 Pd1 34 . 64.47(4) ?
    Zn2 Zn3 Pd1 34 . 64.47(4) ?
    Pd1 Zn3 Pd1 26_554 . 142.04(5) ?
    Pd2 Zn3 Zn1 34 . 145.42(6) ?
    Zn2 Zn3 Zn1 34 . 145.42(6) ?
    Pd1 Zn3 Zn1 26_554 . 61.09(5) ?
    Pd1 Zn3 Zn1 . . 80.96(5) ?
    Pd2 Zn3 Al3 34 36_554 102.22(4) ?
    Zn2 Zn3 Al3 34 36_554 102.22(4) ?
    Pd1 Zn3 Al3 26_554 36_554 58.77(4) ?
    Pd1 Zn3 Al3 . 36_554 139.15(3) ?
    Zn1 Zn3 Al3 . 36_554 104.13(5) ?
    Pd2 Zn3 Al3 34 31_554 102.22(4) ?
    Zn2 Zn3 Al3 34 31_554 102.22(4) ?
    Pd1 Zn3 Al3 26_554 31_554 58.77(4) ?
    Pd1 Zn3 Al3 . 31_554 139.15(3) ?
    Zn1 Zn3 Al3 . 31_554 104.13(5) ?
    Al3 Zn3 Al3 36_554 31_554 79.83(8) ?
    Pd2 Zn3 Zn3 34 36_554 102.22(4) ?
    Zn2 Zn3 Zn3 34 36_554 102.22(4) ?
    Pd1 Zn3 Zn3 26_554 36_554 58.77(4) ?
    Pd1 Zn3 Zn3 . 36_554 139.15(3) ?
    Zn1 Zn3 Zn3 . 36_554 104.13(5) ?
    Al3 Zn3 Zn3 36_554 36_554 0.00(6) ?
    Al3 Zn3 Zn3 31_554 36_554 79.83(8) ?
    Pd2 Zn3 Zn3 34 31_554 102.22(4) ?
    Zn2 Zn3 Zn3 34 31_554 102.22(4) ?
    Pd1 Zn3 Zn3 26_554 31_554 58.77(4) ?
    Pd1 Zn3 Zn3 . 31_554 139.15(3) ?
    Zn1 Zn3 Zn3 . 31_554 104.13(5) ?
    Al3 Zn3 Zn3 36_554 31_554 79.83(8) ?
    Al3 Zn3 Zn3 31_554 31_554 0.00(4) ?
    Zn3 Zn3 Zn3 36_554 31_554 79.83(8) ?
    Pd2 Zn3 Al3 34 34 65.41(4) ?
    Zn2 Zn3 Al3 34 34 65.41(4) ?
    Pd1 Zn3 Al3 26_554 34 122.72(4) ?
    Pd1 Zn3 Al3 . 34 58.70(3) ?
    Zn1 Zn3 Al3 . 34 97.39(5) ?
    Al3 Zn3 Al3 36_554 34 80.50(3) ?
    Al3 Zn3 Al3 31_554 34 153.76(7) ?
    Zn3 Zn3 Al3 36_554 34 80.50(3) ?
    Zn3 Zn3 Al3 31_554 34 153.76(7) ?
    Pd2 Zn3 Al3 34 30 65.41(4) ?
    Zn2 Zn3 Al3 34 30 65.41(4) ?
    Pd1 Zn3 Al3 26_554 30 122.72(4) ?
    Pd1 Zn3 Al3 . 30 58.70(3) ?
    Zn1 Zn3 Al3 . 30 97.39(5) ?
    Al3 Zn3 Al3 36_554 30 153.76(7) ?
    Al3 Zn3 Al3 31_554 30 80.50(3) ?
    Zn3 Zn3 Al3 36_554 30 153.76(7) ?
    Zn3 Zn3 Al3 31_554 30 80.50(3) ?
    Al3 Zn3 Al3 34 30 111.69(7) ?
data_global
_journal_date_recd_electronic     2009-12-18
_journal_date_accepted     2010-01-06
_journal_name_full     'Acta Crystallographica, Section E'
_journal_year     2010
_journal_volume     66
_journal_issue      2
_journal_page_first     i5
_journal_page_last     i5
_journal_paper_category     QI
_journal_coeditor_code     MG2090
_publ_contact_author_name     'Srinivasa Thimmaiah'
_publ_contact_author_address
;
Department of Chemistry and Ames Laboratory
Iowa State University
Ames, IA 50011
USA
;
_publ_contact_author_email     'srini@iastate.edu'
_publ_contact_author_fax     '+1-515-295-3513'
_publ_contact_author_phone     '+1-515-294-9623'
_publ_section_title
;
Pd~2.28(1)~Zn~10.37(1)~Al~0.35(1)~, a ternary \g-brass-type
structure
;
loop_
    _publ_author_name
    _publ_author_footnote
    _publ_author_address
    'Thimmaiah, Srinivasa' .
;
Department of Chemistry and Ames Laboratory
Iowa State University
Ames, IA 50011
USA
;
    'Miller, Gordon J.' .
;
Department of Chemistry and Ames Laboratory
Iowa State University
Ames, IA 50011
USA
;
