# Supplementary material for: Pd2.28(1)Zn10.37(1)Al0.35(1), a ternary γ-brass-type structure
Source: Acta Crystallogr Sect E Struct Rep Online. 2010 Jan 13;66(Pt 2):i5. doi: 10.1107/S1600536810000723 (PMC2979901; doi:10.1107/S1600536810000723)
Supplement: Supplementary file 2 [file e-66-000i5-Isup2.hkl]

# 
# h,k,l, Fc-squared, Fo-squared, sigma(Fo-squared) and status flag 
# 
data_I
_shelx_title ' Srini059x in I-43m' 
_shelx_refln_list_code          4 
_shelx_F_calc_maximum      924.84 
_exptl_crystal_F_000      1681.49 
_reflns_d_resolution_high  0.6226 
 
loop_ 
 _symmetry_equiv_pos_as_xyz 
 'x, y, z' 
 '-x, -y, z' 
 '-x, y, -z' 
 'x, -y, -z' 
 'z, x, y' 
 'z, -x, -y' 
 '-z, -x, y' 
 '-z, x, -y' 
 'y, z, x' 
 '-y, z, -x' 
 'y, -z, -x' 
 '-y, -z, x' 
 'y, x, z' 
 '-y, -x, z' 
 'y, -x, -z' 
 '-y, x, -z' 
 'x, z, y' 
 '-x, z, -y' 
 '-x, -z, y' 
 'x, -z, -y' 
 'z, y, x' 
 'z, -y, -x' 
 '-z, y, -x' 
 '-z, -y, x' 
 'x+1/2, y+1/2, z+1/2' 
 '-x+1/2, -y+1/2, z+1/2' 
 '-x+1/2, y+1/2, -z+1/2' 
 'x+1/2, -y+1/2, -z+1/2' 
 'z+1/2, x+1/2, y+1/2' 
 'z+1/2, -x+1/2, -y+1/2' 
 '-z+1/2, -x+1/2, y+1/2' 
 '-z+1/2, x+1/2, -y+1/2' 
 'y+1/2, z+1/2, x+1/2' 
 '-y+1/2, z+1/2, -x+1/2' 
 'y+1/2, -z+1/2, -x+1/2' 
 '-y+1/2, -z+1/2, x+1/2' 
 'y+1/2, x+1/2, z+1/2' 
 '-y+1/2, -x+1/2, z+1/2' 
 'y+1/2, -x+1/2, -z+1/2' 
 '-y+1/2, x+1/2, -z+1/2' 
 'x+1/2, z+1/2, y+1/2' 
 '-x+1/2, z+1/2, -y+1/2' 
 '-x+1/2, -z+1/2, y+1/2' 
 'x+1/2, -z+1/2, -y+1/2' 
 'z+1/2, y+1/2, x+1/2' 
 'z+1/2, -y+1/2, -x+1/2' 
 '-z+1/2, y+1/2, -x+1/2' 
 '-z+1/2, -y+1/2, x+1/2' 
 
_cell_length_a     9.1079 
_cell_length_b     9.1079 
_cell_length_c     9.1079 
_cell_angle_alpha  90.000 
_cell_angle_beta   90.000 
_cell_angle_gamma  90.000 
 
_shelx_F_squared_multiplier     1.000 
 
loop_ 
 _refln_index_h 
 _refln_index_k 
 _refln_index_l 
 _refln_F_squared_calc 
 _refln_F_squared_meas 
 _refln_F_squared_sigma 
 _refln_observed_status 
   0   1   1     1988.71     2016.39    303.70 o 
   0   0   2     3523.52     3062.65    317.67 o 
  -1   1   2    12981.80    12700.23    185.99 o 
   1   1   2    12729.18    11991.41    211.20 o 
  -2   2   2    36346.54    37362.37    395.90 o 
   0   2   2      416.31      386.48    169.52 o 
   2   2   2    37788.77    38759.38   1437.07 o 
   0   1   3      398.79      411.93    106.92 o 
  -1   2   3     4825.70     4497.65     96.17 o 
   1   2   3     5219.07     4794.83     99.58 o 
  -2   3   3    42065.33    41340.30    311.65 o 
   0   3   3   855330.94   833406.62  37217.20 o 
   2   3   3    39149.41    37629.30    583.95 o 
   0   0   4     1328.71     1046.12    170.68 o 
  -1   1   4   269292.94   270681.97   1987.82 o 
   1   1   4   273892.78   279435.41   4989.23 o 
  -2   2   4    41227.11    40130.31    336.23 o 
   0   2   4     3116.18     3156.06     80.79 o 
   2   2   4    42448.95    41325.86    477.98 o 
  -3   3   4     1348.22     1310.92     83.70 o 
  -1   3   4     1724.93     1463.22     73.93 o 
   1   3   4     1926.25     1829.59     75.48 o 
   3   3   4     1393.28     1156.76    118.62 o 
  -4   4   4   298610.81   294597.59   5041.94 o 
  -2   4   4    72303.31    69644.05    687.96 o 
   0   4   4     6785.52     7061.22    124.33 o 
   2   4   4    70264.95    67707.29    836.71 o 
   4   4   4   302968.12   305255.25   7765.35 o 
   0   1   5     9206.49     9267.13     79.59 o 
  -1   2   5     2253.75     2167.37     67.82 o 
   1   2   5     1603.99     1499.96     74.97 o 
  -2   3   5     8991.84     8729.13     92.57 o 
   0   3   5     8732.86     8477.38    114.14 o 
   2   3   5     9420.27     9243.08     98.89 o 
  -3   4   5     4694.78     4787.22     60.09 o 
  -1   4   5     3159.32     2892.91     66.72 o 
   1   4   5     3330.10     3212.78     68.59 o 
   3   4   5     4497.28     4574.17     92.06 o 
  -4   5   5     7634.87     7508.82     97.23 o 
  -2   5   5    15635.75    14471.78    120.11 o 
   0   5   5   102638.89   101814.41    984.19 o 
   2   5   5    17416.53    16141.13    273.16 o 
   4   5   5     8673.62     8451.92    210.55 o 
   0   0   6   260857.94   261579.77   1949.84 o 
  -1   1   6    12631.08    12087.90    108.20 o 
   1   1   6    11956.27    11384.27    131.05 o 
  -2   2   6     1197.82     1293.54     86.55 o 
   0   2   6      643.04      953.71     70.49 o 
   2   2   6      968.00     1112.97    103.73 o 
  -3   3   6   176581.44   177968.73   1442.03 o 
  -1   3   6    21324.69    20707.20    170.30 o 
   1   3   6    22929.31    22378.07    189.14 o 
   3   3   6   176648.91   178272.22   1750.99 o 
  -4   4   6    13457.81    13253.67    120.12 o 
  -2   4   6     4930.01     4721.35     68.26 o 
   0   4   6     7724.30     7715.40     99.97 o 
   2   4   6     4633.29     4648.95     76.44 o 
   4   4   6    12776.84    12421.12    207.36 o 
  -5   5   6     1274.76     1427.55     81.25 o 
  -3   5   6    10290.67    10177.11     78.69 o 
  -1   5   6     4726.10     4815.31     68.28 o 
   1   5   6     4097.98     4130.86     66.16 o 
   3   5   6     9062.50     8986.31    117.72 o 
   5   5   6     1637.96     1947.11    101.56 o 
  -6   6   6    40004.70    40398.64    713.46 o 
  -4   6   6     4232.24     4007.66     76.22 o 
  -2   6   6    30379.74    30573.40    286.68 o 
   0   6   6   127640.99   131553.62   1623.92 o 
   2   6   6    28050.43    27160.49    338.14 o 
   4   6   6     4782.67     4239.05    107.14 o 
   6   6   6    42177.14    43185.28   1413.42 o 
   0   1   7      368.80      582.13     61.74 o 
  -1   2   7    94015.90    94094.57    544.42 o 
   1   2   7    91295.99    91649.64    737.10 o 
  -2   3   7    11925.70    11634.26     81.40 o 
   0   3   7     4872.79     4957.90     66.27 o 
   2   3   7    11530.01    11303.93    109.09 o 
  -3   4   7     4717.14     4735.04     52.87 o 
  -1   4   7   110272.59   111400.48    767.34 o 
   1   4   7   112699.84   113573.26    903.23 o 
   3   4   7     4557.40     4593.17     91.42 o 
  -4   5   7    14103.77    14322.66     91.78 o 
  -2   5   7    16048.08    15804.23    102.24 o 
   0   5   7      390.96      331.37     61.86 o 
   2   5   7    17620.00    17475.14    140.98 o 
   4   5   7    12588.12    12516.27    154.50 o 
  -5   6   7     2063.67     2349.07     56.75 o 
  -3   6   7      561.14     1011.72     50.69 o 
  -1   6   7      158.08      303.34     65.10 o 
   1   6   7      161.05      274.19     94.34 o 
   3   6   7      429.62      831.18     67.46 o 
   5   6   7     1811.60     2004.32     67.89 o 
  -6   7   7    13794.71    13504.21    125.49 o 
  -4   7   7   100790.56   102467.15    942.87 o 
  -2   7   7    15508.46    16279.72    182.21 o 
   0   7   7     1373.46     1770.08     78.75 o 
   2   7   7    14300.16    14669.55    218.55 o 
   4   7   7   102571.99   104006.95   1122.20 o 
   6   7   7    13398.36    13021.83    228.88 o 
   0   0   8    22234.32    22186.08    312.19 o 
  -1   1   8     2351.89     2378.46    103.81 o 
   1   1   8     3122.07     3212.19     92.73 o 
  -2   2   8    15340.80    14410.80    160.02 o 
   0   2   8    31053.08    30832.64    236.75 o 
   2   2   8    16920.20    16184.32    186.79 o 
  -3   3   8    15768.33    15730.10    128.82 o 
  -1   3   8     4500.35     4582.05     59.50 o 
   1   3   8     3888.71     3860.45     89.24 o 
   3   3   8    16492.42    16835.73    187.09 o 
  -4   4   8      476.20      850.36     75.44 o 
  -2   4   8      423.56      490.89     58.05 o 
   0   4   8     1323.37     1612.56     69.23 o 
   2   4   8      758.69      804.40     62.60 o 
   4   4   8      206.12      483.40    124.06 o 
  -5   5   8     6018.73     5864.48    106.03 o 
  -3   5   8    48836.04    48987.00    277.75 o 
  -1   5   8     3028.73     3049.86     55.77 o 
   1   5   8     2587.14     2832.27     67.71 o 
   3   5   8    49287.71    49703.30    364.70 o 
   5   5   8     7089.91     6696.76    123.19 o 
  -6   6   8      544.32      906.76     90.42 o 
  -4   6   8     1796.77     2088.39     49.98 o 
  -2   6   8     6728.70     6601.85     75.06 o 
   0   6   8     9897.42    10106.34     93.60 o 
   2   6   8     7574.05     7757.95    107.38 o 
   4   6   8     1586.81     1884.25     69.95 o 
   6   6   8      605.67      899.25     95.60 o 
  -7   7   8     4441.24     4333.29     97.78 o 
  -5   7   8     1078.69     1166.66     51.57 o 
  -3   7   8     1339.72     1456.50     50.08 o 
  -1   7   8     5459.70     5345.68     82.43 o 
   1   7   8     4369.33     4228.74     74.19 o 
   3   7   8     1499.12     1764.39     77.99 o 
   5   7   8     1276.16     1412.71     67.04 o 
   7   7   8     4013.74     4159.11     88.31 o 
  -8   8   8     3928.26     4764.94    306.07 o 
  -6   8   8    15257.73    15204.58    135.39 o 
  -4   8   8     3841.23     3981.80     66.86 o 
  -2   8   8      497.36      595.76     70.80 o 
   0   8   8    76896.76    78295.80    842.11 o 
   2   8   8      823.71     1088.88    111.49 o 
   4   8   8     3526.05     3718.65     88.81 o 
   6   8   8    14999.11    15189.68    195.62 o 
   8   8   8     4364.32     4434.51    353.43 o 
   0   1   9     4163.66     4322.44     76.42 o 
  -1   2   9     1661.19     1689.94     55.16 o 
   1   2   9     1590.00     1728.96     70.87 o 
  -2   3   9     2628.90     2860.68     66.24 o 
   0   3   9    32573.75    33044.32    231.04 o 
   2   3   9     1972.42     2204.57     58.54 o 
  -3   4   9     1641.00     1679.82     62.22 o 
  -1   4   9    11636.86    11725.74    101.52 o 
   1   4   9    10738.55    10815.85    109.01 o 
   3   4   9     2005.21     2239.94     74.12 o 
  -4   5   9     4332.11     4453.54     79.23 o 
  -2   5   9     1310.12     1448.66     70.22 o 
   0   5   9     3347.23     3490.12     87.69 o 
   2   5   9     1553.78     1864.04     77.52 o 
   4   5   9     3772.27     4000.14     72.97 o 
  -5   6   9     4226.16     4599.09     62.79 o 
  -3   6   9    33684.34    34074.21    161.45 o 
  -1   6   9     6939.42     6854.32     93.02 o 
   1   6   9     7824.98     7877.13     81.83 o 
   3   6   9    35651.37    36556.15    375.80 o 
   5   6   9     3355.17     3701.78     92.55 o 
  -6   7   9     1486.53     1604.30     52.75 o 
  -4   7   9     7290.03     7181.66     56.70 o 
  -2   7   9      610.14      997.57     54.82 o 
   0   7   9      537.39      787.95     62.22 o 
   2   7   9      649.80      938.83     64.80 o 
   4   7   9     6847.81     6952.98    115.61 o 
   6   7   9     1724.47     1878.62     75.20 o 
  -7   8   9      944.34     1284.37     56.31 o 
  -5   8   9      308.46      660.62     72.75 o 
  -3   8   9     1240.47     1638.23     60.56 o 
  -1   8   9     2342.00     2520.68     71.88 o 
   1   8   9     1968.61     2249.76     68.47 o 
   3   8   9      834.32     1303.92     81.81 o 
   5   8   9      239.57      374.10     92.49 o 
   7   8   9      737.46      942.39     65.27 o 
  -6   9   9     9097.65     8358.19    158.72 o 
  -4   9   9     7028.43     6469.68     95.26 o 
  -2   9   9     4657.66     4954.69     86.76 o 
   0   9   9    26409.72    26648.47    211.20 o 
   2   9   9     3772.28     3713.81    131.95 o 
   4   9   9     7492.68     7022.51    121.75 o 
   6   9   9    10782.36    10268.42    169.35 o 
   0   0  10    20594.15    20599.35    491.91 o 
  -1   1  10    41381.40    41168.66    501.01 o 
   1   1  10    43085.49    43710.04    461.69 o 
  -2   2  10    34083.29    34130.19    391.12 o 
   0   2  10     4741.96     4682.48     71.01 o 
   2   2  10    36596.18    36590.17    475.43 o 
  -3   3  10     2663.18     2875.65     87.90 o 
  -1   3  10      239.82      293.85     58.45 o 
   1   3  10      280.30      521.29     68.31 o 
   3   3  10     2607.51     2887.48     87.09 o 
  -4   4  10    40927.62    41483.54    347.91 o 
  -2   4  10    24938.42    25316.25    189.08 o 
   0   4  10     3071.10     3426.95     82.95 o 
   2   4  10    23118.07    24060.41    184.69 o 
   4   4  10    41580.73    42237.14    376.92 o 
  -5   5  10     2915.04     3072.20     96.54 o 
  -3   5  10     3798.18     3910.30     69.81 o 
  -1   5  10    28825.24    28767.58    259.23 o 
   1   5  10    26229.78    26541.47    223.62 o 
   3   5  10     3627.72     3738.41     78.07 o 
   5   5  10     3304.02     3240.99     90.23 o 
  -6   6  10       41.59      134.48     82.01 o 
  -4   6  10     1723.72     2021.84     62.90 o 
  -2   6  10     1300.05     1551.81     69.34 o 
   0   6  10      387.09      687.56     72.23 o 
   2   6  10     1129.74     1524.32     76.27 o 
   4   6  10     1738.63     1758.61     65.39 o 
   6   6  10       33.67      276.15     96.34 o 
  -7   7  10    30199.65    27943.62    276.46 o 
  -5   7  10     4148.60     4400.49     60.98 o 
  -3   7  10     3582.98     3893.95     66.26 o 
  -1   7  10    21601.63    22773.54    177.92 o 
   1   7  10    22411.59    23391.50    162.38 o 
   3   7  10     3425.61     3554.63     83.35 o 
   5   7  10     3934.58     4317.18    105.95 o 
   7   7  10    31716.11    30785.27    537.52 o 
  -6   8  10      269.38      470.05     59.58 o 
  -4   8  10     6063.19     6031.78     73.72 o 
  -2   8  10     2789.57     2911.43     65.46 o 
   0   8  10     1521.59     1696.11     65.52 o 
   2   8  10     3534.32     3624.26     71.58 o 
   4   8  10     5018.64     5032.70    104.98 o 
   6   8  10      252.68      407.97     67.97 o 
  -5   9  10       41.59      290.08     68.37 o 
  -3   9  10     1352.10     1513.97     55.27 o 
  -1   9  10     1402.37     1574.43     56.71 o 
   1   9  10     1578.95     1732.71     71.68 o 
   3   9  10     1432.78     1432.98     78.40 o 
   5   9  10       96.80      421.89     73.14 o 
  -2  10  10     5993.25     5758.43    139.93 o 
   0  10  10      197.11      515.49    123.52 o 
   2  10  10     6446.88     6006.51    119.32 o 
   0   1  11    10507.88    10562.56    130.77 o 
  -1   2  11     6149.90     6005.55     77.53 o 
   1   2  11     5490.29     5295.30     64.13 o 
  -2   3  11    17187.78    17230.11    127.20 o 
   0   3  11    19050.70    19083.88    142.81 o 
   2   3  11    17738.84    18311.90    146.59 o 
  -3   4  11     1959.62     2124.78     64.77 o 
  -1   4  11     1961.29     2107.26     73.35 o 
   1   4  11     1414.39     1711.44     80.45 o 
   3   4  11     2137.85     2332.66     82.03 o 
  -4   5  11     2419.26     2494.31     57.85 o 
  -2   5  11     4447.46     4595.33     82.64 o 
   0   5  11    31817.54    32202.21    213.20 o 
   2   5  11     5014.03     5101.37     81.33 o 
   4   5  11     1936.95     2126.59     69.63 o 
  -5   6  11    15488.99    15337.02    165.83 o 
  -3   6  11     4746.14     5317.53     97.05 o 
  -1   6  11     1858.01     2080.49     70.52 o 
   1   6  11     1671.76     1942.85     64.41 o 
   3   6  11     5613.98     6271.31    105.16 o 
   5   6  11    15553.36    15693.81    173.26 o 
  -6   7  11     1497.56     1340.87     59.40 o 
  -4   7  11     1349.27     1502.36     68.94 o 
  -2   7  11      727.97     1154.60     73.29 o 
   0   7  11       11.62      282.48     60.48 o 
   2   7  11     1039.94     1380.29     74.44 o 
   4   7  11      927.11      987.53     63.89 o 
   6   7  11     1628.46     1530.01     78.81 o 
  -5   8  11     2047.66     1816.38     60.86 o 
  -3   8  11    31008.46    30081.21    338.37 o 
  -1   8  11     1115.69     1321.07     56.82 o 
   1   8  11      788.91     1118.52     78.63 o 
   3   8  11    30622.96    29793.48    342.27 o 
   5   8  11     2086.89     2009.76     78.35 o 
  -2   9  11     2849.33     2376.67     60.95 o 
   0   9  11       31.22      265.74     65.19 o 
   2   9  11     2730.83     2302.67     73.13 o 
   0   0  12     3709.55     3561.52    280.09 o 
  -1   1  12     2667.77     2874.57     87.54 o 
   1   1  12     2168.72     2475.42     83.26 o 
  -2   2  12     2375.92     2627.97    106.93 o 
   0   2  12       14.19      166.66     66.31 o 
   2   2  12     2597.60     2672.31     83.14 o 
  -3   3  12     8784.33     8276.76    121.76 o 
  -1   3  12      635.03      908.51     89.08 o 
   1   3  12      563.40      690.73     57.89 o 
   3   3  12    10376.65    10138.65    187.03 o 
  -4   4  12    10374.42    10173.83    208.17 o 
  -2   4  12     2654.87     2889.69     75.65 o 
   0   4  12      543.54      885.25     90.62 o 
   2   4  12     2986.79     3282.49     89.45 o 
   4   4  12     9690.73     9711.32    156.17 o 
  -5   5  12      151.95      500.19     83.84 o 
  -3   5  12      273.44      494.08     61.89 o 
  -1   5  12      321.81      490.31     65.79 o 
   1   5  12      178.51      281.65     79.31 o 
   3   5  12       84.96      493.18     78.90 o 
   5   5  12       92.45      190.60     94.78 o 
  -4   6  12     2271.73     2116.31     61.70 o 
  -2   6  12      805.33     1166.19     61.96 o 
   0   6  12     7189.45     7050.96     80.22 o 
   2   6  12      716.93     1110.27     78.01 o 
   4   6  12     2557.53     2417.83     89.11 o 
  -3   7  12     2110.02     1882.63     69.79 o 
  -1   7  12     9319.47     8523.73    109.98 o 
   1   7  12     8880.41     8489.45     82.59 o 
   3   7  12     2362.96     2106.36     73.63 o 
  -2   8  12      875.41      774.68     64.36 o 
   0   8  12      126.79      187.75     68.86 o 
   2   8  12      645.95      526.13     75.66 o 
   0   1  13       26.69       62.43     67.31 o 
  -1   2  13    12191.34    11953.85    116.83 o 
   1   2  13    10395.35    10297.07    149.30 o 
  -2   3  13     2403.48     2404.82     72.00 o 
   0   3  13     4826.99     4838.99     92.10 o 
   2   3  13     2273.73     2577.50     71.49 o 
  -3   4  13      217.04      425.44     65.80 o 
  -1   4  13     8410.88     8426.35    108.23 o 
   1   4  13     8949.64     8710.15    101.18 o 
   3   4  13      175.19      354.12     67.28 o 
  -4   5  13     8214.64     6988.86    164.95 o 
  -2   5  13     5824.17     5487.63    100.97 o 
   0   5  13     3801.09     3617.65     74.54 o 
   2   5  13     6905.94     6693.26     76.81 o 
   4   5  13     7029.95     5948.26    130.72 o 
  -3   6  13      468.57      485.04     73.52 o 
  -1   6  13      903.65      843.86     64.82 o 
   1   6  13     1072.86     1085.13     71.57 o 
   3   6  13      443.76      526.24     86.40 o 
   0   0  14    16336.91    14541.44    597.78 o 
  -1   1  14     2254.80     2200.17    117.93 o 
   1   1  14     2084.99     1941.10    111.18 o 
  -2   2  14     2839.75     2631.19    112.77 o 
   0   2  14     9960.98     9276.79    167.97 o 
   2   2  14     3186.71     2830.30    129.36 o 
  -3   3  14     5790.84     4917.04    163.72 o 
  -1   3  14     6301.00     5710.53    159.67 o 
   1   3  14     6503.55     5835.62    139.18 o 
   3   3  14     6141.72     5270.84    241.64 o 
   0   4  14     4316.27     3665.69    112.22 o 
                                                 
